# Supplementary material for: Development of a Mixed-Strain Fermentation Process for Sour Pomegranate: An Analysis of Metabolites and Flavor Compounds
Source: Foods. 2025 Oct 30;14(21):3733. doi: 10.3390/foods14213733 (PMC12607770; doi:10.3390/foods14213733)
Supplement: Supplementary file 1 [file foods-14-03733-s001.zip]

Archive with 1 entries (1 files):
- foods-3909448-supplementary.pdf
